# Supplementary material for: RNF149 modulates the type I IFN innate antiviral immune responses through degrading IRF3
Source: PLoS Pathog. 2025 Apr 17;21(4):e1013051. doi: 10.1371/journal.ppat.1013051 (PMC12005527; doi:10.1371/journal.ppat.1013051)
Supplement: S1 Data — (XLSX) [file ppat.1013051.s007.xlsx]

## Sheet: Fig 1A
Relative Rnf149 level
RSV	0	4	8	12
	1.24	1.35	3.1	2.54
	1.44	1.34	4.4	3.83
	1	1.36	3.43	2.98
mean	1.22667	1.35	3.64333	3.11667
std deviation	0.220303	0.01	0.675747	0.655769
SEM	0.127192	0.0057735	0.390142	0.378609
SEV	0	4	8	12
	1.1	1.13	1.98	2.7
	1	1.19	2.13	2.77
	1.15	1.16	1.91	2.88
mean	1.08333	1.16	2.00667	2.78333
std deviation	0.0763763	0.03	0.112398	0.0907377
SEM	0.0440959	0.0173205	0.0648931	0.0523874
VSV	0	4	8	12
	1.04972	1.21419	0.895025	3.38698
	1.1487	1.09429	1.18921	2.8481
	1	1.10191	1.07923	2.96905
mean	1.06614	1.1368	1.05449	3.06804
std deviation	0.0756971	0.0671357	0.148643	0.282751
SEM	0.0437038	0.0387608	0.0858193	0.163247
HSV	0	4	8	12
	1.1	3.2	3.32	8.33
	1.22	3.32	3.65	7.84
	1	2.95	3.58	9.35
mean	1.10667	3.15667	3.51667	8.50667
std deviation	0.110151	0.188768	0.173877	0.770346
SEM	0.0635959	0.108985	0.100388	0.44476

## Sheet: Fig 1C
Relative Rnf149 level
RSV	0	4	8	12
	0.84	0.56	1.4	2.3
	0.9	0.55	1.15	2.02
	1	0.68	1.42	2.42
mean	0.913333	0.596667	1.32333	2.24667
std deviation	0.080829	0.0723418	0.150444	0.205264
SEM	0.0466667	0.0417665	0.0868588	0.118509
SEV	0	4	8	12
	1.2	3.1	4.57	2.84
	1	3.43	4.73	2.95
	1.1	2.96	5.07	3.49
mean	1.1	3.16333	4.79	3.09333
std deviation	0.1	0.241316	0.255343	0.347898
SEM	0.057735	0.139324	0.147422	0.200859
VSV	0	4	8	12
	1.13	3.66	3.04	2.12
	1	2.99	3.14	2.49
	1.2	3.18	3.1	2.27
mean	1.11	3.27667	3.09333	2.29333
std deviation	0.101489	0.345302	0.0503322	0.1861
SEM	0.0585947	0.19936	0.0290593	0.107445
HSV	0	4	8	12
	1.23	2.54	2.74	3.55
	1	2.12	2.64	3.08
	1.12	2.37	2.53	3.71
mean	1.11667	2.34333	2.63667	3.44667
std deviation	0.115036	0.211266	0.10504	0.327465
SEM	0.0664162	0.121974	0.0606447	0.189062

## Sheet: Fig 2A-D,H
Figure 2A
Relative Rnf149 level
	siCon	siRNF149
	1	0.19
	0.87	0.22
	0.98	0.21
mean	0.95	0.206667
std deviation	0.07	0.0152753
Figure 2B
Relative SeV level
	siCon	siRNF149
	1.24	0.33
	1.08	0.18
	1	0.35
mean	1.10667	0.286667
std deviation	0.122202	0.0929157
Relative HSV level
	siCon	siRNF149
	0.96	0.51
	0.92	0.37
	1	0.44
mean	0.96	0.44
std deviation	0.04	0.07
Figure 2C
Relative Rnf149 level
	shCon	shRNF149
	1	0.189465
	1.09429	0.211686
mean	1.04715	0.200575
std deviation	0.0666757	0.0157132
Figure 2D
Relative SeV level
	shCon	shRNF149
	1.02	0.43
	1	0.41
	1.02	0.42
mean	1.01333	0.42
std deviation	0.011547	0.01
Relative VSV level
	shCon	shRNF149
	1.26	0.25
	1	0.35
	1.17	0.3
mean	1.14333	0.3
std deviation	0.132035	0.05
Relative RSV level
	shCon	shRNF149
	1.23	0.57
	1	0.51
	1.37	0.53
mean	1.2	0.536667
std deviation	0.186815	0.0305505
Relative HSV level
	siCon	siRNF149
	1.09	0.57
	1	0.7
	1.2	0.73
mean	1.09667	0.666667
std deviation	0.100167	0.085049
Figure 2H
Virus titer
	shCon	shRNF149
	1.58	0.72
	1.7	0.7
	1.44	0.62
mean	1.57333	0.68
std deviation	0.130128	0.052915

## Sheet: Fig 3B-E
Figure 3B
Relative VSV level
	Ifnar1+/+		Ifnar1-/-
	siCon	siRNF149	siCon	siRNF149
	1	0.18	1053.81	938.25
	1.17	0.23	921.35	939.17
	1.16	0.19	919.29	806.79
mean	1.11	0.2	964.817	894.737
std deviation	0.0953939	0.0264575	77.0774	76.1654
Figure 3C
Relative Ifnb level
	PBS		SeV
	siCon	siRNF149	siCon	siRNF149
	1.04	0.15	105.64	242.36
	1	0.35	113.81	275.98
	1.13	0.21	140.53	212.83
mean	1.05667	0.236667	119.993	243.723
std deviation	0.0665833	0.102632	18.2484	31.5971
Figure 3D
Relative Ifnb level
	PBS		HSV
	siCon	siRNF149	siCon	siRNF149
	1.76405	0.50019	108.634	184.023
	1.00193	0.483897	101.193	227.909
	1.57663	0.491976	124.044	236.54
mean	1.44754	0.492021	111.29	216.157
std deviation	0.397122	0.00814643	11.6548	28.1616
Figure 3E
Relative Cxcl10 level
	PBS		SeV
	siCon	siRNF149	siCon	siRNF149
	1.27178	0.521873	673.247	1001.46
	0.998534	0.674313	685.01	1065.02
	1.36265	0.810643	753.522	1043.3
mean	1.21099	0.668943	703.926	1036.59
std deviation	0.189518	0.14446	43.3518	32.3033
Relative Mx1 level
	PBS		SeV
	siCon	siRNF149	siCon	siRNF149
	0.999475	0.83489	734.023	784.656
	1.13476	0.660331	597.481	909.987
	1.07862	0.769732	717.87	909.153
mean	1.07095	0.754984	683.124	867.932
std deviation	0.0679686	0.0882088	74.6079	72.1207
Relative Cxcl10 level
	PBS		HSV
	siCon	siRNF149	siCon	siRNF149
	1.27178	0.521873	235.65	402.441
	0.998534	0.674313	189.025	493.452
	1.36265	0.810643	185.391	337.461
mean	1.21099	0.668943	203.355	411.118
std deviation	0.189518	0.14446	28.0272	78.3568
Relative Mx1 level
	PBS		HSV
	siCon	siRNF149	siCon	siRNF149
	0.999475	0.83489	186.95	268.949
	1.13476	0.660331	157.783	210.895
	1.07862	0.769732	120.486	317.094
mean	1.07095	0.754984	155.073	265.646
std deviation	0.0679686	0.0882088	33.3146	53.1764

## Sheet: Fig 4A-C, E-F,H-I
Figure 4A
Relative RSV level
	WT		KO
	0	12	0	12
	1.1567	99695.5	0.0074	2052.13
	0.9994	99690.6	0.0059	1987.84
	1.3388	89870.7	0.0091	1966.6
mean	1.16497	96419	0.00746667	2002.19
std deviation	0.169851	5670.94	0.00160104	44.5341
Figure 4B
Relative Ifnb level
	WT		KO
	0	12	0	12
	1	117.37	3.81	726.56
	1.42	128.18	4.41	747.28
	1.47	185.34	3.22	720.05
mean	1.29667	143.63	3.81333	731.297
std deviation	0.258134	36.5241	0.595007	14.2195
Relative Cxcl10 level
	WT		KO
	0	12	0	12
	1.07	279.22	1.72	374.78
	0.9	273.06	1.67	372.26
	1	270.03	1.59	341.5
mean	0.99	274.103	1.66	362.847
std deviation	0.08544	4.68299	0.0655744	18.5296
Relative Mx1 level
	WT		KO
	0	12	0	12
	1.28	3.45	1.6	22.24
	1.05	2.7	1.42	20.24
	1	3.03	1.3	20.09
mean	1.11	3.06	1.44	20.8567
std deviation	0.149332	0.375899	0.150997	1.20035
Figure 4C
IFNB
	WT		KO
	0	12	0	12
	144.621	354.497	184.303	550.265
	158.73	337.743	134.921	577.601
	179.894	363.316	132.275	583.774
mean	161.082	351.852	150.5	570.547
std deviation	17.7539	12.9902	29.3047	17.834
Figure 4E
Relative RSV level
	WT	KO
	1.00208	0.12396
	1.45881	0.11923
	1.59302	0.12157
mean	1.3513	0.121587
std deviation	0.309792	0.00236504
Figure 4F
IFNB
	WT	KO
	39.365	68.31
	48.16	75.365
	43.7625	71.8375
mean	43.7625	71.8375
std deviation	4.3975	3.5275
Figure 4H
Ratio of VSVG/β-actin
Lung	WT	KO
	3.2	0.7
	2.77	0.13
	2.28	0.19
	2.71	0.05
	1	0.04
mean	2.392	0.222
std deviation	0.843665	0.274171
Kidney	WT	KO
	1	0.36
	1.47	0.09
	1.17	0.19
	1.56	0.07
	1.16	0.16
mean	1.272	0.174
std deviation	0.23403	0.115022
Spleen	WT	KO
	1.2	0.18
	1	0.01
	1.51	0.04
	1.7	0.01
	1.36	0.05
mean	1.354	0.058
std deviation	0.270703	0.0704982
Liver	WT	KO
	6.39	0.36
	1.47	0.09
	1.17	0.19
	1.56	0.07
	1.16	0.16
mean	2.35	0.174
std deviation	2.26542	0.115022
Figure 4I
Ratio of VSV-G/β-actin
Lung	WT	KO
	1.01	0.85
	1.1	0.78
	1.37	1.3
	1.36	0.97
	1.53	0.7
mean	1.274	0.92
std deviation	0.213378	0.234414
Spleen	WT	KO
	1.02	0.64
	1.25	0.6
	1.19	0.56
	0.93	0.6
	0.94	0.54
mean	1.066	0.588
std deviation	0.14639	0.0389872
Kidney	WT	KO
	1	0.51
	0.94	0.61
	0.99	0.45
	1.05	0.75
	0.76	0.46
mean	0.948	0.556
std deviation	0.112116	0.125618
Liver	WT	KO
	1	0.82
	0.9	0.86
	1.05	0.69
	0.9	0.66
	0.81	0.65
mean	0.932	0.736
std deviation	0.0941807	0.0971082

## Sheet: Fig 5G,I
Figure 5I
Relative VSV level
	WT		IRF3-KO
	Vector	RNF149	Vector	RNF149
	1	2.69	5.52	5.6
	0.95	2.65	5.6	5.95
	1.03	3.21	6.11	5.89
mean	0.993333	2.85	5.74333	5.81333
std deviation	0.0404145	0.31241	0.320052	0.187172
Figure 5K
VSV titer
	WT		IRF3-KO
	Vector	RNF149	Vector	RNF149
	1.33	2.9	4	3.87
	1.5	2.43	4.13	3.67
	1.57	2.5	4.2	3.93
mean	1.46667	2.61	4.11	3.82333
std deviation	0.123423	0.253574	0.101489	0.136137
Figure 5M
Relative Il6 level
	WT		KO
	0	12	0	12
	1.33	125.11	1.28	108.78
	1.22	114.67	0.97	106.75
	1	103.22	1.68	113.89
mean	1.18333	114.333	1.31	109.807
std deviation	0.168028	10.9489	0.355949	3.67905
Relative Tnfa level
	WT		KO
	0	12	0	12
	1.04	27.08	0.58	25.86
	1	25.59	0.54	23.99
	1.11	26.39	0.54	25.94
mean	1.05	26.3533	0.553333	25.2633
std deviation	0.0556776	0.745676	0.023094	1.10346

## Sheet: Fig 6F
Figure 6F
Relative IRF3 level
	Vector	RNF149
	1	1.06
	1.2	1.09
	1.41	1.22
mean	1.20333	1.12333
std deviation	0.20502	0.085049

## Sheet: Fig 8C
Figure 8C
Relative VSV viral RNA
	Vector	RNF149	H289A
	1.18	1.64	1.1
	1	1.45	0.74
	1.09	1.4	0.84
mean	1.09	1.49667	0.893333
std deviation	0.09	0.126623	0.185831
Figure 8C
VSV titers
	Vector	RNF149	H289A
	1.1	2.96	1.24
	1.36	3.08	1.44
	1.22	2.7	1.3
mean	1.22667	2.91333	1.32667
std deviation	0.130128	0.194251	0.102632

## Sheet: Fig S1A,C,E-F
Figure S1A
Relative Rnf149 level
	0	62.5U	125U	250U	500U	1000U
	1	1.35	1.66	1.9	2.72	2.72
	0.93	1.35	1.65	1.9	2.39	2.59
	0.97	1.34	1.58	2.04	2.44	2.7
mean	0.966667	1.34667	1.63	1.94667	2.51667	2.67
std deviation	0.0351188	0.0057735	0.043589	0.080829	0.177858	0.07
Figure S1C
Relative Rnf149 level
	0	0	IFNAR	IFNAR
	0	RSV	0	RSV
	1.47	4.11	1.45	2.96
	1.73	3.79	1.26	2.19
	1	3.95	1.56	2.41
mean	1.4	3.95	1.42333	2.52
std deviation	0.37	0.16	0.151767	0.396611
Figure S1E
Luciferase
	Vector	STAT1
	0.976106	3.02928
	1.02512	3.27912
	1.03347	3.30501
	1.02727	3.13171
	1.06338	3.51438
mean	1.02507	3.2519
std deviation	0.0313864	0.184705
Figure S1F
Relative Rnf149 level
	NC	NC	siSTAT1	siSTAT2
	0	RSV	RSV	RSV
	0.99	2.05	1.31	0.55
	1.11	2.24	1.45	0.55
	1.14	2.09	1.44	0.57
mean	1.08	2.12667	1.4	0.556667
std deviation	0.0793725	0.100167	0.0781025	0.011547
Relative Stat1 level
	NC	NC	siSTAT1
	0	RSV	RSV
	1.22	15.25	0.72
	1.08	13.9	0.58
	0.97	13.36	0.68
mean	1.09	14.17	0.66
std deviation	0.1253	0.973499	0.072111
Relative Stat2 level
	NC	NC	siSTAT2
	0	RSV	RSV
	1.01	11.42	2.18
	1.55	11.84	2.72
	1.05	10.67	2.24
mean	1.20333	11.31	2.38
std deviation	0.300888	0.592706	0.295973

## Sheet: Fig S2A
Figure S2A
Relative RNF149 level
	Vector	RNF149
	1.18921	2134.97
	1	1937.53
	1.29235	2062.24
mean	1.16052	2044.91
std deviation	0.148273	99.8564
Relative SeV level
	Vector	RNF149
	1.13	1.45
	1.1	1.39
	1	1.38
mean	1.07667	1.40667
std deviation	0.0680686	0.0378594
Relative VSV level
	Vector	RNF149
	1	7.52
	1.14	7.84
mean	1.07	7.68
std deviation	0.0989949	0.226274
Relative RSV level
	Vector	RNF149
	1.07	1.52
	1	1.47
	1.14	1.57
mean	1.07	1.52
std deviation	0.07	0.05
Relative HSV level
	Vector	RNF149
	1.13	3.62
	1	2.72
	1.25	2.89
mean	1.12667	3.07667
std deviation	0.125033	0.478156
Figure S2E
Virus titer
	Vector	RNF149
	1.42	2.56
	1.4	2.46
	1.46	2.74
mean	1.42667	2.58667
std deviation	0.0305505	0.141892

[truncated: 3 more sheets: Fig S3A-C, Fig S4C, Fig S5D]
